# Supplementary material for: Aflibercept Suppression of Angiopoietin-2 in a Rabbit Retinal Vascular Hyperpermeability Model
Source: Transl Vis Sci Technol. 2023 May 16;12(5):17. doi: 10.1167/tvst.12.5.17 (PMC10198290; doi:10.1167/tvst.12.5.17)
Supplement: Supplement 2 [file tvst-12-5-17_s002.xlsx]

## Sheet: Supp Table 1
Supplementary Table S1. Differential gene expression analysis in choroid tissue of vehicle versus treatment samples.
Name	Log2FC	q-val	Reference	Comparison	Time	Tissue
ABCC9	-0.42	0.24	vehicle	Afliber_D28	D28	Choroid			Legend
ABCC9	-0.2	0.72	vehicle	Ranibi_D28	D28	Choroid			Name	Gene symbol
ABCC9	-0.13	0.91	vehicle	Brolu_D28	D28	Choroid			Log2FC	log2 fold change of gene expression comparison group vs. vehicle
ABCC9	0.19	0.9	vehicle	Ranibi_D56	D56	Choroid			q-val	p-value adjusted for multiple testing
ABCC9	-0.073	0.96	vehicle	Brolu_D56	D56	Choroid			Reference	Reference group
ABCC9	0.041	1	vehicle	Afliber_D56	D56	Choroid			Comparison	Treatment group compared to vehicle
ANGPT1	-0.34	0.41	vehicle	Ranibi_D28	D28	Choroid			Time	Time point
ANGPT1	-0.14	0.91	vehicle	Brolu_D28	D28	Choroid			Tissue	Tissue
ANGPT1	-0.0079	0.97	vehicle	Afliber_D28	D28	Choroid
ANGPT1	-0.19	0.8	vehicle	Afliber_D56	D56	Choroid
ANGPT1	-0.067	0.9	vehicle	Ranibi_D56	D56	Choroid
ANGPT1	-0.4	0.96	vehicle	Brolu_D56	D56	Choroid
ANGPT2	-0.6	0.04	vehicle	Ranibi_D28	D28	Choroid
ANGPT2	-0.57	0.063	vehicle	Brolu_D28	D28	Choroid
ANGPT2	-0.4	0.17	vehicle	Afliber_D28	D28	Choroid
ANGPT2	-0.055	0.9	vehicle	Ranibi_D56	D56	Choroid
ANGPT2	0.034	0.96	vehicle	Brolu_D56	D56	Choroid
ANGPT2	0.0011	1	vehicle	Afliber_D56	D56	Choroid
ANGPTL4	-0.38	0.3	vehicle	Afliber_D28	D28	Choroid
ANGPTL4	-0.31	0.52	vehicle	Ranibi_D28	D28	Choroid
ANGPTL4	-0.093	0.91	vehicle	Brolu_D28	D28	Choroid
ANGPTL4	-0.8	0.43	vehicle	Ranibi_D56	D56	Choroid
ANGPTL4	-0.69	0.8	vehicle	Afliber_D56	D56	Choroid
ANGPTL4	-0.29	0.96	vehicle	Brolu_D56	D56	Choroid
BCL2L11	-0.19	0.3	vehicle	Afliber_D28	D28	Choroid
BCL2L11	-0.093	0.72	vehicle	Ranibi_D28	D28	Choroid
BCL2L11	0.0017	0.99	vehicle	Brolu_D28	D28	Choroid
BCL2L11	0.15	0.51	vehicle	Ranibi_D56	D56	Choroid
BCL2L11	0.042	0.93	vehicle	Afliber_D56	D56	Choroid
BCL2L11	-0.0056	0.96	vehicle	Brolu_D56	D56	Choroid
CCL2	0.22	0.77	vehicle	Afliber_D28	D28	Choroid
CCL2	0.29	0.77	vehicle	Ranibi_D28	D28	Choroid
CCL2	0.26	0.91	vehicle	Brolu_D28	D28	Choroid
CCL2	0.48	0.51	vehicle	Ranibi_D56	D56	Choroid
CCL2	0.27	0.8	vehicle	Afliber_D56	D56	Choroid
CCL2	0.14	0.96	vehicle	Brolu_D56	D56	Choroid
ESM1	-0.06	0.92	vehicle	Afliber_D28	D28	Choroid
ESM1	-0.055	0.93	vehicle	Brolu_D28	D28	Choroid
ESM1	0.018	1	vehicle	Ranibi_D28	D28	Choroid
ESM1	0.31	0.8	vehicle	Afliber_D56	D56	Choroid
ESM1	-0.14	0.9	vehicle	Ranibi_D56	D56	Choroid
ESM1	0.1	0.96	vehicle	Brolu_D56	D56	Choroid
FGF2	-0.41	0.17	vehicle	Afliber_D28	D28	Choroid
FGF2	-0.18	0.68	vehicle	Ranibi_D28	D28	Choroid
FGF2	-0.11	0.91	vehicle	Brolu_D28	D28	Choroid
FGF2	0.47	0.51	vehicle	Ranibi_D56	D56	Choroid
FGF2	0.27	0.8	vehicle	Afliber_D56	D56	Choroid
FGF2	0.12	0.96	vehicle	Brolu_D56	D56	Choroid
FLT1	-0.31	0.17	vehicle	Afliber_D28	D28	Choroid
FLT1	0.27	0.34	vehicle	Brolu_D28	D28	Choroid
FLT1	0.089	0.77	vehicle	Ranibi_D28	D28	Choroid
FLT1	0.23	0.51	vehicle	Ranibi_D56	D56	Choroid
FLT1	0.045	0.96	vehicle	Brolu_D56	D56	Choroid
FLT1	-0.0024	1	vehicle	Afliber_D56	D56	Choroid
HIF1A	0.14	0.48	vehicle	Afliber_D28	D28	Choroid
HIF1A	0.097	0.72	vehicle	Ranibi_D28	D28	Choroid
HIF1A	-0.059	0.91	vehicle	Brolu_D28	D28	Choroid
HIF1A	0.14	0.8	vehicle	Afliber_D56	D56	Choroid
HIF1A	0.031	0.9	vehicle	Ranibi_D56	D56	Choroid
HIF1A	0.032	0.96	vehicle	Brolu_D56	D56	Choroid
KDR	0.13	0.72	vehicle	Ranibi_D28	D28	Choroid
KDR	0.052	0.88	vehicle	Afliber_D28	D28	Choroid
KDR	-0.036	0.93	vehicle	Brolu_D28	D28	Choroid
KDR	-0.049	0.9	vehicle	Ranibi_D56	D56	Choroid
KDR	0.11	0.96	vehicle	Brolu_D56	D56	Choroid
KDR	-0.015	1	vehicle	Afliber_D56	D56	Choroid
MMP2	-0.32	0.41	vehicle	Ranibi_D28	D28	Choroid
MMP2	-0.11	0.91	vehicle	Brolu_D28	D28	Choroid
MMP2	0.0072	0.97	vehicle	Afliber_D28	D28	Choroid
MMP2	0.12	0.89	vehicle	Afliber_D56	D56	Choroid
MMP2	0.093	0.9	vehicle	Ranibi_D56	D56	Choroid
MMP2	-0.038	0.96	vehicle	Brolu_D56	D56	Choroid
NRP1	-0.4	0.27	vehicle	Afliber_D28	D28	Choroid
NRP1	0.18	0.91	vehicle	Brolu_D28	D28	Choroid
NRP1	-0.034	1	vehicle	Ranibi_D28	D28	Choroid
NRP1	-0.22	0.8	vehicle	Afliber_D56	D56	Choroid
NRP1	-0.032	0.94	vehicle	Ranibi_D56	D56	Choroid
NRP1	-0.031	0.96	vehicle	Brolu_D56	D56	Choroid
NRP2	-0.13	0.73	vehicle	Afliber_D28	D28	Choroid
NRP2	0.075	0.91	vehicle	Brolu_D28	D28	Choroid
NRP2	-0.04	1	vehicle	Ranibi_D28	D28	Choroid
NRP2	-0.15	0.89	vehicle	Afliber_D56	D56	Choroid
NRP2	0.1	0.9	vehicle	Ranibi_D56	D56	Choroid
NRP2	0.065	0.96	vehicle	Brolu_D56	D56	Choroid
PDGFA	-0.21	0.41	vehicle	Afliber_D28	D28	Choroid
PDGFA	0.071	0.91	vehicle	Brolu_D28	D28	Choroid
PDGFA	-0.028	1	vehicle	Ranibi_D28	D28	Choroid
PDGFA	-0.14	0.89	vehicle	Afliber_D56	D56	Choroid
PDGFA	0.12	0.9	vehicle	Ranibi_D56	D56	Choroid
PDGFA	0.028	0.96	vehicle	Brolu_D56	D56	Choroid
PDGFB	-0.6	0.17	vehicle	Afliber_D28	D28	Choroid
PDGFB	-0.46	0.37	vehicle	Ranibi_D28	D28	Choroid
PDGFB	-0.057	0.93	vehicle	Brolu_D28	D28	Choroid
PDGFB	0.13	0.9	vehicle	Ranibi_D56	D56	Choroid
PDGFB	-0.093	0.93	vehicle	Afliber_D56	D56	Choroid
PDGFB	-0.14	0.96	vehicle	Brolu_D56	D56	Choroid
PGF	-0.4	0.41	vehicle	Ranibi_D28	D28	Choroid
PGF	-0.15	0.73	vehicle	Afliber_D28	D28	Choroid
PGF	-0.03	0.96	vehicle	Brolu_D28	D28	Choroid
PGF	0.15	0.9	vehicle	Ranibi_D56	D56	Choroid
PGF	0.15	0.91	vehicle	Afliber_D56	D56	Choroid
PGF	0.13	0.96	vehicle	Brolu_D56	D56	Choroid
PIK3CA	-0.033	0.87	vehicle	Afliber_D28	D28	Choroid
PIK3CA	-0.056	0.91	vehicle	Brolu_D28	D28	Choroid
PIK3CA	-0.0025	1	vehicle	Ranibi_D28	D28	Choroid
PIK3CA	0.057	0.9	vehicle	Ranibi_D56	D56	Choroid
PIK3CA	0.042	0.93	vehicle	Afliber_D56	D56	Choroid
PIK3CA	0.15	0.96	vehicle	Brolu_D56	D56	Choroid
SLC16A14	-0.31	0.3	vehicle	Afliber_D28	D28	Choroid
SLC16A14	-0.19	0.68	vehicle	Ranibi_D28	D28	Choroid
SLC16A14	-0.19	0.91	vehicle	Brolu_D28	D28	Choroid
SLC16A14	0.4	0.51	vehicle	Ranibi_D56	D56	Choroid
SLC16A14	0.36	0.8	vehicle	Afliber_D56	D56	Choroid
SLC16A14	0.22	0.96	vehicle	Brolu_D56	D56	Choroid
TEK	-0.31	0.32	vehicle	Afliber_D28	D28	Choroid
TEK	-0.44	0.32	vehicle	Ranibi_D28	D28	Choroid
TEK	-0.25	0.91	vehicle	Brolu_D28	D28	Choroid
TEK	-0.25	0.8	vehicle	Afliber_D56	D56	Choroid
TEK	-0.19	0.9	vehicle	Ranibi_D56	D56	Choroid
TEK	-0.23	0.96	vehicle	Brolu_D56	D56	Choroid
TGFB1	-0.21	0.44	vehicle	Afliber_D28	D28	Choroid
TGFB1	-0.16	0.72	vehicle	Ranibi_D28	D28	Choroid
TGFB1	0.13	0.91	vehicle	Brolu_D28	D28	Choroid
TGFB1	-0.17	0.8	vehicle	Afliber_D56	D56	Choroid
TGFB1	-0.091	0.96	vehicle	Brolu_D56	D56	Choroid
TGFB1	0.0019	0.99	vehicle	Ranibi_D56	D56	Choroid
TGFB3	-0.26	0.44	vehicle	Afliber_D28	D28	Choroid
TGFB3	-0.28	0.53	vehicle	Ranibi_D28	D28	Choroid
TGFB3	-0.071	0.92	vehicle	Brolu_D28	D28	Choroid
TGFB3	0.15	0.9	vehicle	Ranibi_D56	D56	Choroid
TGFB3	0.062	0.96	vehicle	Brolu_D56	D56	Choroid
TGFB3	0.05	1	vehicle	Afliber_D56	D56	Choroid
TIE1	-0.54	0.17	vehicle	Afliber_D28	D28	Choroid
TIE1	-0.19	0.72	vehicle	Ranibi_D28	D28	Choroid
TIE1	-0.038	0.96	vehicle	Brolu_D28	D28	Choroid
TIE1	-0.26	0.8	vehicle	Afliber_D56	D56	Choroid
TIE1	-0.014	0.96	vehicle	Brolu_D56	D56	Choroid
TIE1	0.013	0.99	vehicle	Ranibi_D56	D56	Choroid
TIMP3	0.098	0.73	vehicle	Afliber_D28	D28	Choroid
TIMP3	0.08	0.91	vehicle	Brolu_D28	D28	Choroid
TIMP3	0.001	1	vehicle	Ranibi_D28	D28	Choroid
TIMP3	-0.34	0.8	vehicle	Afliber_D56	D56	Choroid
TIMP3	-0.066	0.9	vehicle	Ranibi_D56	D56	Choroid
TIMP3	-0.16	0.96	vehicle	Brolu_D56	D56	Choroid
VCAM1	-0.06	0.92	vehicle	Afliber_D28	D28	Choroid
VCAM1	-0.0073	0.99	vehicle	Brolu_D28	D28	Choroid
VCAM1	-0.06	1	vehicle	Ranibi_D28	D28	Choroid
VCAM1	0.28	0.71	vehicle	Ranibi_D56	D56	Choroid
VCAM1	0.096	0.93	vehicle	Afliber_D56	D56	Choroid
VCAM1	-0.015	0.96	vehicle	Brolu_D56	D56	Choroid
VEGFA	0.27	0.3	vehicle	Afliber_D28	D28	Choroid
VEGFA	0.36	0.32	vehicle	Ranibi_D28	D28	Choroid
VEGFA	0.34	0.34	vehicle	Brolu_D28	D28	Choroid
VEGFA	0.13	0.84	vehicle	Ranibi_D56	D56	Choroid
VEGFA	0.091	0.89	vehicle	Afliber_D56	D56	Choroid
VEGFA	0.21	0.96	vehicle	Brolu_D56	D56	Choroid
VEGFC	-0.22	0.39	vehicle	Afliber_D28	D28	Choroid
VEGFC	-0.16	0.91	vehicle	Brolu_D28	D28	Choroid
VEGFC	-0.035	1	vehicle	Ranibi_D28	D28	Choroid
VEGFC	0.2	0.51	vehicle	Ranibi_D56	D56	Choroid
VEGFC	0.052	0.93	vehicle	Afliber_D56	D56	Choroid
VEGFC	0.031	0.96	vehicle	Brolu_D56	D56	Choroid
VEGFD	-0.24	0.6	vehicle	Afliber_D28	D28	Choroid
VEGFD	0.15	0.91	vehicle	Brolu_D28	D28	Choroid
VEGFD	-0.0073	1	vehicle	Ranibi_D28	D28	Choroid
VEGFD	0.3	0.51	vehicle	Ranibi_D56	D56	Choroid
VEGFD	0.11	0.96	vehicle	Brolu_D56	D56	Choroid
VEGFD	0.03	1	vehicle	Afliber_D56	D56	Choroid
